# Supplementary material for: Traditional lifestyle factors partly mediate the association of socioeconomic position with intrahepatic lipid content: The Maastricht study
Source: JHEP Rep. 2023 Jul 18;5(11):100855. doi: 10.1016/j.jhepr.2023.100855 (PMC10522893; doi:10.1016/j.jhepr.2023.100855)
Supplement: Multimedia component 2 [file mmc2.xlsx]

## Sheet: Table 1
A Guideline for Reporting Mediation Analyses (AGReMA) Long-Form Checklist
Section and topic		Item No.			Item description
Title and abstract
Title		1			• Identify that the study uses mediation analyses
Abstract		2			• Provide a structured summary of the objectives, methods, results, and conclusions specific to mediation analyses
Introduction
Background and rationale		3			• Describe the study background and theoretical rationale for investigating the mechanisms of interest • Include supporting evidence or theoretical rationale for why the intervention or exposure might have a causal relationship with the proposed mediators • Include supporting evidence or theoretical rationale for why the mediators might have a causal relationship with the outcomes
Objectives		4			• State the objectives of the study specific to the mechanisms of interest • The objectives should specify whether the study aims to test or estimate the mechanistic effects
Methods
Study registration		5			• If applicable, provide references to any protocols or study registrations specific to mediation analyses and highlight any deviations from the planned protocol
Study design and source of data		6			• Specify the design of the original study that was used in mediation analyses and where the details can be accessed, supported by a reference • If applicable, describe study design features that are relevant to mediation analyses
Participants		7			• Describe the target population, eligibility criteria specific to mediation analyses, study locations, and study dates (start of participant enrollment and end of follow-up)
Sample size		8			• State whether a sample size calculation was conducted for mediation analyses • If so, explain how it was calculated
Effects of interest		9			• Specify the effects of interest
Assumed causal model		10			• Include a graphic representation of the assumed causal model including the exposure, mediator, outcome, and possible confounders
Causal assumptions		11			• Specify assumptions about the causal model
Measurement		12			• Clearly describe the interventions or exposures, mediators, outcomes, confounders, and moderators that were used in the analyses • Specify how and when they were measured, the measurement properties, and whether blinded assessment was used
Measurement levels		13			• If relevant, describe the levels at which the exposure, mediator, and outcome were measured
Statistical methods		14			• Describe the statistical methods used to estimate the causal relationships of interest • This description should specify analytic strategies used to reduce confounding, model building procedures, justification for the inclusion or exclusion of possible interaction terms, modeling assumptions, and methods used to handle missing data • Provide a reference to the statistical software and package u…
Sensitivity analyses		15			• Describe any sensitivity analyses that were used to explore causal or statistical assumptions and the influence of missing data
Ethical approval		16			• Name the institutional research board or ethics committee that approved the study • Provide a description of participant informed consent or ethics committee waiver of informed consent
Results
Participants		17			• Describe baseline characteristics of participants included in mediation analyses • Report the total sample size and number of participants lost during follow-up or with missing data
Outcomes and estimates		18			• Report point estimates and uncertainty estimates for the exposure-mediator and mediator-outcome relationships • If inference concerning the causal relationship of interest is considered feasible given the causal assumptions, report the point estimate and uncertainty estimate
Sensitivity parameters		19			• Report the results from any sensitivity analyses used to assess robustness of the causal or statistical assumptions and the influence of missing data
Discussion
Limitations		20			• Discuss the limitations of the study including potential sources of bias
Interpretation		21			• Interpret the estimated effects considering the study’s magnitude and uncertainty, plausibility of the causal assumptions, limitations, generalizability of the findings, and results from relevant studies
Implications		22			• Discuss the implications of the overall results for clinical practice, policy, and science
Other information
Funding and role of sponsor		23			• List all sources of funding or sponsorship for mediation analyses and the role of the funders/sponsors in the conduct of the study, writing of the manuscript, and decision to submit the manuscript for publication
Conflicts of interest and financial disclosures		24			• State any conflicts of interest and financial disclosures for all authors
Data and code		25			• Authors are encouraged to provide a statement for sharing data and code for mediation analyses

## Sheet: Table 2
The binary categorization of mediators
Lifestyle factors	Cut-off value
	Men	Women
Moderate to vigorous physical activity, min/week
insufficiently active	< 150	< 150
sufficiently active	≥ 150	≥ 150
Total energy intake, Kcal/day
inadequate	< 2500	< 2000
adequate	≥2500	≥2000
Alcohol intake, g/day
low	< 8	< 8
high	≥8	≥8
Saturated fat intake, % kcal
low	< 10	< 10
high	≥10	≥10
Protein intake, g *kilogram/day
inadequate	< 0.83	< 0.83
adequate	≥0.83	≥0.83
Vitamin E intake, mg/day
inadequate	< 13	< 11
adequate	≥ 13	≥11
Dietary fibre intake, g/day
inadequate	< 30	< 25
adequate	≥30	≥25
Fructose intake from SSB, g/day
low	< 10	< 10
high	≥ 10	≥ 10
Fructose intake from fruit juice, g/day
low	< 10	< 10
high	≥ 10	≥ 10
The cut-off value for the intake of saturated fats was based on the proportion of calories from saturated fats out of the total calorie intake per day.
The cut-off value for the intake of protein was measured in the unit of grams per kilogram of body weight per day.
Abbreviation: SSB: Sugar-sweetended beverage.

## Sheet: Table 3
Comparison of characteristics between study population in the education dataset (n = 4,001) and missing people (n = 5,187)
	Education dataset (n = 4,001)	Missing people (n = 5,187)	P-value
Age	60 ± 9	60 ± 9	0.83
Women	0.49	0.51	0.17
Education, % low/medium/high	32/28/40	34/27/39	0.06
BMI, kg/m2	26.5 ± 4.1	27.2 ± 4.8	< 0.001
Waist circumference, cm	93.8 ± 12.6	95.9 ± 14.3	< 0.001
Office SBP, mmHg	133 ± 17	133 ± 18	0.69
Office DBP, mmHg	76 ± 10	75 ± 10	0.34
Antihypertensive medication, %	33	38	< 0.001
Total cholesterol, mmol/L	5.3 ± 1.1	5.1 ± 1.1	< 0.001
HDL cholesterol, mmol/L	1.6 ± 0.5	1.5 ± 0.5	< 0.001
Triglycerides, mmol/L	1.2 (0.9, 1.7)	1.2 (0.9, 1.7)	0.01
Lipid-modifying medication, %	28	31	< 0.01
HbA1c, %, mmol/mol	5.5 (5.3, 5.9) 37 (34, 41)	5.5 (5.3, 6.0) 37 (34, 42)	0.58
GMS, % NGM/prediabetes/type 2 diabetes/other types of diabetes	64/15/20/1	61/15/23/1	0.01
History of CVD, %	13	19	< 0.001
Data are reported as mean ± standard deviation, median (interquartile range), or number (%) as appropriate.
P- value was got from two-sample t-test, chisq square test or Mann-Whitney U test.
Abbreviation: BMI: body mass index; CVD: cardiovascular disease; DBP: diastolic blood pressure; GMS: glucose metabolism status; HbA1c: glycated hemoglobin A1c; NGM: normal glucose metabolism; SBP: systolic blood pressure.

## Sheet: Table 4
Multivariable-adjusted associations of SES indicators (three categories) (exposure) and intrahepatic lipid (IHL) content (outcome) stratified according to sex
Education dataset (n = 4,001)
	Male		Female
	beta (95%CI)	p	beta (95%CI)	p
Medium education vs. High education	1.002 (0.968, 1.037)	0.901	1.054 (1.016, 1.094)	0.005
Low education vs. High education	1.015 (0.980, 1.051)	0.413	1.085 (1.048, 1.125)	< 0.001
Income dataset (n = 3,152)
	Male		Female
	beta (95%CI)	p	beta (95%CI)	p
Medium income level vs. High income level	0.993 (0.956, 1.030)	0.697	1.046 (1.002, 1.092)	0.04
Low income level vs. High income level	0.994 (0.957, 1.034)	0.778	1.038 (0.995, 1.083)	0.084
Occupation dataset (n = 1,397)
	Male		Female
	beta (95%CI)	p	beta (95%CI)	p
Medium occupational status vs. High occupational status	1.021 (0.964, 1.081)	0.477	1.088 (1.017, 1.164)	0.014
Low occupational status vs. High occupational status	0.981 (0.924, 1.041)	0.523	1.127 (1.057, 1.201)	< 0.001
Betas should be interpreted as the fold change in IHL that is associated with the difference between the medium or low SES indicator group and the high SES indicator group (see methods section).
Data are presented with adjustment of age and type 2 diabetes.
Abbreviation: CI: confidence interval.

## Sheet: Table 5
Roles of lifestyle factors as mediators between education (three categories) and intrahepatic lipid (IHL) content (n = 4,001)
	Bootstrapped estimates (n = 10,000)
	Medium education vs. High education			Low education vs. High education
	Beta	95%CI	Proportion of mediation	Beta	95%CI	Proportion of mediation
Indirect effect
Moderate to vigorous physical activity	1.00265	1.000, 1.006	0.11613	1.00463	1.002, 1.008	0.0889128
Total energy intake	1.00005	1.000, 1.001	0.00228481	1.00007	1.000, 1.001	0.00140368
Alcohol intake	0.991237	0.987, 0.995	-0.386748	0.988125	0.983, 0.992	-0.229704
Saturated fat intake	1.00035	0.999, 1.002	0.0155103	1.00002	0.999, 1.001	0.000384571
Protein intake	0.999904	0.998, 1.001	-0.00421811	0.9994	0.998, 1.001	-0.0115371
Vitamin E intake	1.00007	1.000, 1.001	0.00316358	1.00027	0.999, 1.002	0.00517248
Dietary fibre intake	1.00102	0.999, 1.003	0.0446856	1.00287	1.001, 1.006	0.0551667
Fructose intake from SSB	1.00224	1.000, 1.004	0.0984226	1.00331	1.001, 1.006	0.0634927
Fructose intake from fruit juice	0.999197	0.998, 1.000	-0.0352827	0.999148	0.998, 1.000	-0.0163827
Total Indirect effect	0.996682	#	-0.146052	0.997762	#	-0.0430912
Direct effect	1.02643	1.001, 1.052	#	1.05574	1.030, 1.083	#
Total effect	1.02302	0.978, 1.049	#	1.05338	1.027, 1.080	#
Results are based on covariate-adjusted parallel multiple mediation analysis. Analysis are adjusted for age, sex and Type 2 diabetes.
All nutrient variables are adjusted by means of the residual method.
Total effect, direct effect and indirect effect are all expressed as fold change in IHL content.
Effects are caculated taking the high education group as reference.
Abbreviation: CI: Confidence Interval; SSB: Sugar-sweetended beverage.

## Sheet: Table 6
Roles of lifestyle factors as mediators between education (three categories) and intrahepatic lipid (IHL) content stratified by sex (n = 4,001)
	Bootstrapped estimates (n = 10,000)
	Male (n = 2,023)
	Medium education vs. High education			Low education vs. High education
	Beta	95%CI	Proportion of mediation	Beta	95%CI	Proportion of mediation
Indirect effect
Moderate to vigorous physical activity	1.00249	0.998, 1.007	1.12852	1.00328	0.999, 1.008	0.222964
Total energy intake	0.999282	0.997, 1.001	-0.326067	0.99918	0.997, 1.001	-0.0558773
Alcohol intake	0.985246	0.978, 0.992	-6.75023	0.985755	0.978, 0.993	-0.977649
Saturated fat intake	1.00014	0.997, 1.003	0.0653951	1.00017	0.997, 1.003	0.0115843
Protein intake	1.00003	0.999, 1.001	0.0127157	0.999535	0.997, 1.001	-0.0316865
Vitamin E intake	1.00008	0.999, 1.001	0.0363306	1.00005	0.999, 1.001	0.00327087
Dietary fibre intake	0.999415	0.997, 1.001	-0.265668	1.00125	0.999, 1.004	0.085247
Fructose intake from SSB	1.00357	1.001, 1.007	1.61671	1.00597	1.002, 1.012	0.405656
Fructose intake from fruit juice	0.999307	0.997, 1.001	-0.314714	0.998704	0.996, 1.000	-0.0883816
Total Indirect effect	0.989493	#	-4.797	0.993784	#	-0.424872
Direct effect	1.01285	0.979, 1.048	#	1.02113	0.986, 1.057	#
Total effect	1.0022	0.968, 1.037	#	1.01478	0.980, 1.051	#
	Female (n = 1,978)
	Medium education vs. High education			Low education vs. High education
	Beta	95%CI	Proportion of mediation	Beta	95%CI	Proportion of mediation
Indirect effect
Moderate to vigorous physical activity	1.00255	0.999, 1.006	0.0482012	1.00551	1.002, 1.010	0.0669958
Total energy intake	0.99959	0.997, 1.001	-0.00774696	0.99922	0.997, 1.001	-0.00950814
Alcohol intake	0.997027	0.993, 1.000	-0.0562505	0.993854	0.987, 1.008	-0.0751509
Saturated fat intake	0.999927	0.998, 1.001	-0.00137934	1.00001	0.999, 1.001	9.75194e-05
Protein intake	0.999816	0.997, 1.003	-0.00347668	1.0003	0.997, 1.004	0.00362041
Vitamin E intake	0.999972	0.999, 1.001	-0.000529061	0.999864	0.997, 1.003	-0.00165783
Dietary fibre intake	1.00461	1.001, 1.010	0.0868226	1.00493	1.001, 1.010	0.0599866
Fructose intake from SSB	1.00089	0.998, 1.004	0.0168921	1.00124	0.998, 1.005	0.0150789
Fructose intake from fruit juice	0.999268	0.997, 1.001	-0.0138312	0.999517	0.997, 1.001	-0.00588773
Total Indirect effect	1.00364	#	0.0687023	1.0044	#	0.0535747
Direct effect	1.05052	1.013, 1.090	#	1.08073	1.042, 1.121	#
Total effect	1.05435	1.016, 1.094	#	1.08549	1.048, 1.125	#
Results are based on covariate-adjusted parallel multiple mediation analysis. Analysis are adjusted for age and Type 2 diabetes.
All nutrient variables are adjusted by means of the residual method.
Total effect, direct effect and indirect effect are all expressed as fold change in IHL content.
Effects are caculated taking the high education group as reference.
Abbreviation: CI: Confidence Interval; SSB: Sugar-sweetended beverage.

## Sheet: Table 7
Roles of lifestyle factors as mediators between education (three categories) and intrahepatic lipid (IHL) content stratified by MRI lag time (n = 4,001)
	Bootstrapped estimates (n = 10,000)
	lag time < 1 year (n = 2,812)
	Medium education vs. High education			Low education vs. High education
	Beta	95%CI	Proportion of mediation	Beta	95%CI	Proportion of mediation
Indirect effect
Moderate to vigorous physical activity	1.00239	0.999, 1.006	0.118541	1.00607	1.002, 1.011	0.176873
Total energy intake	1.0001	0.999, 1.001	0.00506329	1.00004	0.999, 1.001	0.0011698
Alcohol intake	0.99055	0.985, 0.995	-0.471333	0.986838	0.981, 0.992	-0.387466
Saturated fat intake	1.00027	0.998, 1.002	0.0133532	0.999908	0.998, 1.002	-0.00269053
Protein intake	1.0005	0.991, 1.002	0.0250186	0.9991	0.997, 1.001	-0.0263204
Vitamin E intake	1.00023	0.994, 1.001	0.0116158	1.00072	1.000, 1.002	0.0211733
Dietary fibre intake	0.999972	0.998, 1.002	-0.00138992	1.00247	1.000, 1.006	0.0721179
Fructose intake from SSB	1.00167	1.000, 1.004	0.0827004	1.00334	1.00003, 1.007	0.0974148
Fructose intake from fruit juice	0.999168	0.997, 1.001	-0.0413006	0.999148	0.997, 1.000	-0.0249167
Total Indirect effect	0.994821	#	-0.257731	0.997519	#	-0.0726443
Direct effect	1.02566	0.995, 1.057	#	1.03736	1.007, 1.069	#
Total effect	1.02035	0.990, 1.052	#	1.03479	1.004, 1.066	#
	lag time >= 1 year (n = 1,189)
	Medium education vs. High education			Low education vs. High education
	Beta	95%CI	Proportion of mediation	Beta	95%CI	Proportion of mediation
Indirect effect
Moderate to vigorous physical activity	1.00299	0.999, 1.008	0.0972408	1.00182	0.998, 1.006	0.0186204
Total energy intake	0.999705	0.997, 1.001	-0.00961006	1.00022	0.999, 1.002	0.00228779
Alcohol intake	0.993633	0.987, 0.999	-0.208066	0.991652	0.983, 0.998	-0.0860024
Saturated fat intake	0.999948	0.997, 1.002	-0.00169398	0.999994	0.998, 1.002	-6.15549e-05
Protein intake	0.99769	0.993, 1.001	-0.0753494	1.00084	0.997, 1.005	0.00865872
Vitamin E intake	0.999889	0.998, 1.001	-0.00361599	0.999625	0.996, 1.002	-0.00384718
Dietary fibre intake	1.00476	1.000, 1.012	0.154543	1.00328	0.999, 1.010	0.0336397
Fructose intake from SSB	1.00349	0.999, 1.009	0.113529	1.00319	0.999, 1.010	0.0326959
Fructose intake from fruit juice	0.999446	0.996, 1.002	-0.0180474	0.999362	0.996, 1.002	-0.00654534
Total Indirect effect	1.0015	#	0.0489299	0.999946	#	-0.000553994
Direct effect	1.02963	0.984, 1.078	#	1.10244	1.052, 1.155	#
Total effect	1.03117	0.985, 1.079	#	1.10238	1.052, 1.155	#
Results are based on covariate-adjusted parallel multiple mediation analysis. Analysis are adjusted for age, sex and Type 2 diabetes.
All nutrient variables are adjusted by means of the residual method.
Total effect, direct effect and indirect effect are all expressed as fold change in IHL content.
Effects are caculated taking the high education group as reference.
Abbreviation: CI: Confidence Interval; SSB: Sugar-sweetended beverage.

## Sheet: Table 8
Roles of lifestyle factors as mediators between education (three categories) and intrahepatic lipid (IHL) content in participants without T2D (n = 3,184)
	Medium education vs. High education			Low education vs. High education
	Beta	95%CI	Proportion of mediation	Beta	95%CI	Proportion of mediation
Indirect effect
Moderate to vigorous physical activity	1.03219	1.005, 1.060	0.0640505	1.06246	1.033, 1.092	0.0795854
Total energy intake	1.00014	1.000, 1.001	0.0054705	1.00022	1.000, 1.001	0.00406215
Alcohol intake	0.99056	0.986, 0.995	-0.360331	0.986006	0.980, 0.991	-0.256717
Saturated fat intake	1.00025	0.999, 1.002	0.00942142	0.999826	0.998, 1.001	-0.00316957
Protein intake	0.99977	0.998, 1.002	-0.00873761	0.999717	0.998, 1.002	-0.00515511
Vitamin E intake	0.999982	0.999, 1.001	-0.000683813	0.999939	0.999, 1.001	-0.00111117
Dietary fibre intake	1.00093	0.999, 1.003	0.0353683	1.00243	1.000, 1.005	0.0442101
Fructose intake from SSB	1.00205	1.000, 1.005	0.0779546	1.00236	1.000, 1.005	0.0429714
Fructose intake from fruit juice	0.999317	0.998, 1.000	-0.0259469	0.999546	0.998, 1.000	-0.00827003
Total Indirect effect	0.994659	#	-0.203434	0.994329	#	-0.103594
Direct effect	1.03219	1.005, 1.060	#	1.06246	1.033, 1.092	#
Total effect	1.02667	0.999, 1.055	#	1.05643	1.028, 1.086	#
Results are based on covariate-adjusted parallel multiple mediation analysis. Analysis are adjusted for age and sex.
All nutrient variables are adjusted by means of the residual method.
Total effect, direct effect and indirect effect are all expressed as fold change in IHL content.
Effects are caculated taking the high education group as reference.
Abbreviation: CI: Confidence Interval; SSB: Sugar-sweetended beverage; T2D, type 2 diabetes.

## Sheet: Table 9
Roles of lifestyle factors as mediators between education (three categories) and NAFLD (n = 4,001)
	Bootstrapped estimates (n = 10,000)
	Medium education vs. High education			Low education vs. High education
	OR	95% CI	Proportion of mediation	OR	95% CI	Proportion of mediation
Indirect effect
Moderate to vigorous physical activity	1.02061	0.999, 1.046	0.0502092	1.03645	1.013, 1.064	0.0871258
Total energy intake	0.998801	0.992, 1.004	-0.00295348	0.998301	0.991, 1.004	-0.00413726
Saturated fat intake	1.00682	0.988, 1.027	0.0167364	1.0004	0.982, 1.019	0.000973473
Protein intake	0.9993	0.988, 1.010	-0.00172286	0.99551	0.983, 1.006	-0.0109516
Vitamin E intake	0.9996	0.995, 1.004	-0.000984494	0.998601	0.988, 1.008	-0.00340716
Dietary fibre intake	0.997104	0.988, 1.003	-0.00713758	0.991734	0.976, 1.005	-0.0201996
Fructose intake from SSB	1.02183	1.008, 1.040	0.0531627	1.03231	1.012, 1.057	0.0773911
Fructose intake from fruit juice	0.992627	0.981, 1.001	-0.0182131	0.99223	0.980, 1.000	-0.0189827
Total Indirect effect	1.03686	#	0.0890967	1.0453	#	0.107812
Direct effect	1.44788	1.179, 1.777	#	1.44282	1.179, 1.766	#
Total effect	1.499	1.225, 1.834	#	1.497	1.229, 1.825	#
Results are based on covariate-adjusted parallel multiple mediation analysis. Analysis are adjusted for age, sex and type 2 diabetes.
All nutrient variables are adjusted by means of the residual method.
Total effect, direct effect and indirect effect are all expressed as odds ratios of NAFLD.
Effects are caculated taking the high education group as reference.
Abbreviation: CI: Confidence Interval; NAFLD: Non-alcoholic fatty liver disease; OR: Odds ratio; SSB: Sugar-sweetended beverage.

## Sheet: Table 10
Roles of lifestyle factors as mediators between education (continuous) and intrahepatic lipid (IHL) content (n = 4,001)
	Bootstrapped estimates (n = 10,000)
	Beta	95%CI	Proportion of mediation
Indirect effect
Moderate to vigorous physical activity	1.0011	1.0004, 1.002	0.088
Total energy intake	1.00001	1.000, 1.000	0.00112
Alcohol intake	0.996506	0.995, 0.998	-0.28
Saturated fat intake	0.999971	1.000, 1.000	-0.00232
Protein intake	0.9999	1.000, 1.000	-0.008
Vitamin E intake	1.0001	1.000, 1.000	0.008
Dietary fibre intake	1.0006	1.0001, 1.001	0.048
Fructose intake from SSB	1.0009	1.0002, 1.002	0.072
Fructose intake from fruit juice	0.9998	0.999, 1.000	-0.016
Total Indirect effect	0.998901	0.997, 1.001	-0.088
Direct effect	1.01369	1.008, 1.020	#
Total effect	1.01258	1.006, 1.019	#
Results are based on covariate-adjusted parallel multiple mediation analysis. Analysis are adjusted for age, sex and Type 2 diabetes.
All nutrient variables are adjusted by means of the residual method.
Total effect, direct effect and indirect effect are all expressed as fold change in IHL content.
Abbreviation: CI: Confidence Interval; SSB: Sugar-sweetended beverage.

[truncated: 21 more sheets: Table 11, Table 12, Table 13, Table 14, Table 15, Table 16, Table 17, Table 18, Table 19, Table 20, Table 21, Table 22, Table 23, Table 24, Table 25, Table 26, Table 27, Table 28, Table 29, Table 30 …]
